# Supplementary material for: Lipopolysaccharide biosynthesis and traffic in the envelope of the pathogen Brucella abortus
Source: Nat Commun. 2023 Feb 17;14:911. doi: 10.1038/s41467-023-36442-y (PMC9938171; doi:10.1038/s41467-023-36442-y)
Supplement: Supplementary file 3 — Source Data [file 41467_2023_36442_MOESM3_ESM.xlsx]

## Sheet: Fig. 1b
Figure 1b	Western Blots

## Sheet: Fig 1c
Fig. 1c	SEM gmd mutant LptD-3F-AGDP

## Sheet: Fig. 2
Fig. 2	Parameters used to analyze the demographs
	Time of exposure Phase contrast	Time of exposure mCherry	Time of exposure FITC	LUT phase	LUT mCherry	LUT FITC	Tolerance mCherry
(a) mNG-lptC	100 msec	200 msec	500 msec	2345-13024	118-567	600-1580	200
(b) mNG-lptF	100 msec	400 msec	500 msec	1091-8009	1621-4741	3587-8234	900
(c) msbA-mNG	100 msec	200 msec	500 msec	1755-7714	578-975	577-8224	250

## Sheet: Fig. 3
Fig. 3	Parameter used to analyze microscopy pictures
	Time of exposure Phase contrast	Time of exposure mCherry	Time of exposure FITC	LUT phase	LUT mCherry	LUT FITC
WT	100 msec	500 msec	100 msec	371-1612	440-2200	764-3000
Δgmd pBBRI_gmd	100 msec	500 msec	100 msec	378-1400	415-3318	415-3318
mNG-lptC Δgmd pBBRI_gmd #1	100 msec	500 msec	500 msec	319-1557	503-3190	1226-2251
mNG-lptC Δgmd pBBRI_gmd #2	100 msec	500 msec	500 msec	319-1825	1047-4551	1140-1926
mNG-lptC Δgmd pBBRI_gmd #3	100 msec	500 msec	500 msec	291-1727	1054-5362	1538-2486
mNG-lptC Δgmd pBBRI_gmd #4	100 msec	500 msec	500 msec	479-1748	2785-11432	1819-2543
mNG-lptF Δgmd pBBRI_gmd#1	100 msec	500 msec	500 msec	441-2000	4398-25313	2344-3231
mNG-lptF Δgmd pBBRI_gmd#2	100 msec	500 msec	500 msec	299-1455	562-3526	1711-2398
mNG-lptF Δgmd pBBRI_gmd#3	100 msec	500 msec	500 msec	285-2141	616-4282	1467-4517
mNG-lptF Δgmd pBBRI_gmd#4	100 msec	500 msec	500 msec	425-1800	1785-9000	1709-3534

## Sheet: Fig. 4 
Fig. 4	Parameter used to analyze microscopy pictures
	Time of exposure Phase contrast	Time of exposure FITC	Time of exposure CFP	LUT phase	LUT CFP	LUT FITC
mNG-lptC	100 msec	1sec	1sec	474-1426	9957-45000	2925-4392
mNG-lptF	100 msec	500msec	100 msec	437-1458	754-7279	769-2810

## Sheet: Fig. 5
Fig. 5	Parameters used to analyze the demographs
	Time of exposure Phase contrast	Time of exposure mCherry	Time of exposure FITC	LUT phase	LUT mCherry	LUT FITC	Tolerance mCherry
(a) pSK_msbA-mNG	100 msec	200 msec	500 msec	1692-8636	475-2091	2233-15477	700
(b) pSK_msbA-E491A-mNG	100 msec	200 msec	300 msec	1642-9520	358-889	979-2050	250

## Sheet: Fig. 7a
Fig. 7a	WB

## Sheet: Fig. 7b
Fig. 7b	Parameters used to analyze microscopy pictures
	Time of exposure Phase contrast	Time of exposure YFP	LUT phase	LUT FITC
WT	100 msec	200 msec	1000-3500	500-3000
Δgmd pBBRI_gmd	200 msec	500 msec	760-5272	1500-7575
ΔgmdΔwadA pBBRI_gmd	200 msec	500 msec	1364-5500	1000-7000
ΔgmdΔOAg-lig pBBRI_gmd	200 msec	500 msec	882-5929	1000-7000

## Sheet: Fig. 8
Fig. 8	Parameters used to analyze microscopy pictures
	Time of exposure Phase contrast	Time of exposure mCherry	Time of exposure FITC	LUT phase	LUT mCherry	LUT FITC
mNG-wadA	200 msec	500 msec	3 sec	873-3661	350-1000	4000-10500
wadA-mNG	200 msec	500 msec	1 sec	786-3775	358-810	1300-4116

## Sheet: Table S7
Table S7	Details of the counting
mNG-LptC	#1 - 20220830 mNG-lptC	#2- 20220906 mNG-lptC	#3 - 20220923 mNG lptC	Addition for n=3	Percentage for n=3
Signal at one pole for S-LPS
mNG-LptC same pole	157	120	116	393	67.1795
mNG-LptC new + mid	17	6	30	53	9.05983
mNG-LptC Bipolar	19	10	17	46	7.86325
mNG-LptC opposite pole	10	9	3	22	3.76068
mNG-LptC mid cell		5	6	11	1.88034
Signal midcell + new pole for S-LPS
mNG-LptC new + mid	13	1	14	28	4.78632
mNG-LptC mid only	14	9	6	29	4.95726
S-LPS signal at mid cell
mNG-LptC mid only	1	2	0	3	0.512821
Total number of bacteria	231	162	192	585
mNG-LptF	#1- 20220830 mNG-lptF	#2 - 20220906 - mNG-lptF	#3 - 20220923 - mNG-lptF	Addition for n=3	Percentage for n=3
Signal at one pole for S-LPS
mNG-LptF same pole	175	165	200	540	77.6978
mNG-LptF new + mid	3	7	8	18	2.58993
mNG-LptF Bipolar	10	3	19	32	4.60432
mNG-LptF opposite pole	9	7	9	25	3.59712
mNG-LptF mid cell	7	7	2	16	2.30216
Signal midcell + new pole for S-LPS
mNG-LptF new + mid	5	4	10	19	2.73381
mNG-LptF mid only	9	16	13	38	5.46763
S-LPS signal at mid cell
mNG-LptF mid only	2	4	1	7	1.00719
Total number of bacteria	220	213	262	695

[truncated: 11 more sheets: Fig. S2b-part1-analysis, Fig. S2b-part2-summary, Fig. S2c, Fig. S3a, Fig. S3b, Fig. S4, Fig. S5, Fig. S6a, Fig. S6b, Fig. S7, Fig. S8]
